# Supplementary material for: Modeling and Control of a Wheeled Biped Robot
Source: Micromachines (Basel). 2022 May 8;13(5):747. doi: 10.3390/mi13050747 (PMC9146894; doi:10.3390/mi13050747)
Supplement: Supplementary file 1 [file micromachines-13-00747-s001.zip]

Archive with 1 entries (1 files):
- micromachines-1661030-supplementary.mp4
